# Supplementary material for: Borrelia burgdorferi BmpA-BBK32 and BmpA-BBA64: New Recombinant Chimeric Proteins with Potential Diagnostic Value
Source: Pathogens. 2021 Jun 18;10(6):767. doi: 10.3390/pathogens10060767 (PMC8234703; doi:10.3390/pathogens10060767)
Supplement: Supplementary file 1 [file pathogens-10-00767-s001.zip]

Archive with 1 entries (1 files):
- pathogens-1256786-supplementary.pdf
